# Supplementary material for: Hydroxysafflower Yellow A Inhibits Vascular Adventitial Fibroblast Migration via NLRP3 Inflammasome Inhibition through Autophagy Activation
Source: Int J Mol Sci. 2022 Dec 22;24(1):172. doi: 10.3390/ijms24010172 (PMC9820330; doi:10.3390/ijms24010172)
Supplement: Supplementary file 1 [file ijms-24-00172-s001.zip]

Archive with 1 entries (1 files):
- ijms-2071520-supplementary.pdf
